# Supplementary material for: Corticosterone-Mediated Physiological Stress Alters Liver, Kidney, and Breast Muscle Metabolomic Profiles in Chickens
Source: Animals (Basel). 2021 Oct 26;11(11):3056. doi: 10.3390/ani11113056 (PMC8614290; doi:10.3390/ani11113056)
Supplement: Supplementary file 1 [file animals-11-03056-s001.zip]

Archive with 1 entries (1 files):
- animals-1383565-supplementary.pdf
